# Supplementary material for: Local Design Principles at Hippocampal Synapses Revealed by an Energy-Information Trade-Off
Source: eNeuro. 2020 Sep 8;7(5):ENEURO.0521-19.2020. doi: 10.1523/ENEURO.0521-19.2020 (PMC7540928; doi:10.1523/ENEURO.0521-19.2020)
Supplement: Extended Data 1 — Python 2.7 code implementing the STP model (stpmodel.py). Download Extended Data 1, ZIP file. [file enu-eN-NWR-0521-19-s02.zip]

Archive with 1 entries (1 files):
- stpmodel.py
